# Supplementary material for: Mechanical Disintegration and Particle Size Sieving of Chondrus crispus (Irish Moss) Gametophytes and Their Effect on Carrageenan and Phycoerythrin Extraction
Source: Foods. 2021 Nov 26;10(12):2928. doi: 10.3390/foods10122928 (PMC8701067; doi:10.3390/foods10122928)
Supplement: Supplementary file 1 [file foods-10-02928-s001.zip]

Archive with 1 entries (1 files):
- Supplementary-R.pdf
